# Supplementary material for: A Novel Based-Network Strategy to Identify Phytochemicals from Radix Salviae Miltiorrhizae (Danshen) for Treating Alzheimer’s Disease
Source: Molecules. 2022 Jul 12;27(14):4463. doi: 10.3390/molecules27144463 (PMC9317794; doi:10.3390/molecules27144463)
Supplement: Supplementary file 1 [file molecules-27-04463-s001.zip]

Archive with 4 entries (4 files):
- Table S1-Plasma absorbed compounds from Danshen.xlsx
- Table S2-Gene sets involved in AD treatment with Danshen.xlsx
- Table S3-CMap analysis result of top 10 compound perturbagens to MCF-7 cell lines.xlsx
- Table S4-Molecular docking parameters (successful docking only).xlsx
