# Supplementary material for: A Novel Based-Network Strategy to Identify Phytochemicals from Radix Salviae Miltiorrhizae (Danshen) for Treating Alzheimer’s Disease
Source: Molecules. 2022 Jul 12;27(14):4463. doi: 10.3390/molecules27144463 (PMC9317794; doi:10.3390/molecules27144463)
Supplement: Supplementary file 1 [file molecules-27-04463-s001.zip › Table S1-Plasma absorbed compounds from Danshen.xlsx]

## Sheet: Plasma absorbed compounds 
Molecular	Category	CAS	Chemical name	Formula
M001	Phenolic acids	76822-21-4	Salianic acid A(Danshensu)	C9H10O5
M004	Phenolic acids	25522-33-2	Isoferulic acid	C10H10O4
M005	Phenolic acids	537-98-4	Ferulic acid	C10H10O4
M006	Phenolic acids	331-39-5	Caffeic acid	C9H8O
M015	Phenolic acids	142998-47-8	Salvianolic acid D	C20H18O10
M019	Phenolic acids	20283-92-5	Rosmarinic acid (Labiatenic acid)	C18H16O8
M029	Phenolic acids	96574-01-5	Salvianolic acid A	C26H22O10
M031	Phenolic acids	28831-65-4	Lithospermic acid	C27H22O12
M038	Phenolic acids	54844-34-7	Dimethyl lithospermate	C29H26O12
M040	Phenolic acids	142115-17-1	Isosalvianolic acid C	C26H20O10
M046	Phenolic acids	150072-80-3	Salvianolic acid I	C27H22O12
M049	Phenolic acids	159736-38-6	Salvianolic acid J	C27H22O12
M057	Phenolic acids	142998-46-7	Salvianolic acid E	C36H30O16
M058	Phenolic acids	121521-90-2	Salvianolic acid B (Danshensuan B)	C36H30O16
M081	Phenolic acids	491-70-3	Luteolin	C15H10O6
M095	Phenolic acids	21967-41-9	Baicalin	C21H18O11
M185	Volatile oil	139-85-5	Protocatechuic aldehyde	C7H6O3
M187	Volatile oil	99-50-3	Protocatechuic acid	C7H6O4
M206	Tanshinones	568-73-0	Tanshinone I	C18H12O3
M208	Tanshinones	568-72-9	Tanshinone IIA	C19H18O3
M209	Tanshinones	891854-94-7	2,​3-didehydrotanshinone IIA	C19H16O3
M210	Tanshinones	17397-93-2	Tanshinone IIB	C19H18O4
M216	Tanshinones	18887-19-9	Methyl tanshinonate	C20H18O5
M218	Tanshinones	146362-71-2	Tanshinaldehyde	C19H16O4
M219	Tanshinones	142694-58-4	Tanshinaldehyde	C19H18O4
M225	Tanshinones	67656-29-5	Methylene tanshinquinone	C18H14O3
M226	Tanshinones	891854-88-9	3α-​Hydroxymethylenetanshinquinone	C18H14O4
M228	Tanshinones	77769-21-2	1,2—Dihydrotanshinone I	C18H14O3
M229	Tanshinones	126979-84-8	1,2,5,6-TetrahydrotanshinoneI	C18H16O3
M230	Tanshinones	87205-99-0	15,16-Dihydrotanshinone I（Dihydrotanshinone I）	C18H14O3
M231	Tanshinones	27210-57-7	Miltirone	C19H22O2
M234	Tanshinones	105037-82-9	1R-hydroxymiltirone	C19H22O3
M237	Tanshinones	119963-50-7	△1 -Dehydrotanshinone IIA（Δ 1 -Dehydrotanshinone）	C19H16O3
M238	Tanshinones	909705-65-3	Dehydrotanshinone IIA	C19H16O3
M239	Tanshinones	35825-57-1	Cryptotanshinone	C19H20O3
M242	Tanshinones	145940-77-8	17-​Hydroxycryptotanshinone	C19H20O4
M246	Tanshinones	97411-46-6	Tanshindiol A	C18H16O5
M247	Tanshinones	97465-70-8	Tanshindiol B	C18H16O5
M250	Tanshinones	97465-71-9	Tanshindiol C	C18H16O5
M253	Tanshinones	189290-30-0	Tanshinol B	C18H16O4
M254	Tanshinones	2237959-14-5	15,16-dihydrotanshinol B	C18H18O4
M260	Tanshinones	76843-23-7	Przewaquinone A	C19H18O4
M263	Tanshinones	121077-35-8	Tanshinone V	C19H22O4
M295	Tanshinones	109664-01-9	Isotanshinone IIB	C19H18O4
M302	Tanshinones	65907-76-8	Danshenxinkun B	C18H16O3
M308	Tanshinones	98873-76-8	Danshenxinkun D	C21H20O4
M319	Tanshinones	22550-15-8	Isocryptotanshinone	C19H20O3
M376	Triterpenoids	77-52-1	Ursolic acid	C30H48O3
M377	Triterpenoids	508-02-1	Oleanolic acid	C30H48O3
M378	Triterpenoids	13850-16-3	Tormentic acid	C30H48O5
M380	Triterpenoids	4373-41-5	Maslinic acid	C30H48O4
M389	Triterpenoids	4547-24-4	Corosolic Acid	C30H48O4
