# Supplementary material for: A Novel Based-Network Strategy to Identify Phytochemicals from Radix Salviae Miltiorrhizae (Danshen) for Treating Alzheimer’s Disease
Source: Molecules. 2022 Jul 12;27(14):4463. doi: 10.3390/molecules27144463 (PMC9317794; doi:10.3390/molecules27144463)
Supplement: Supplementary file 1 [file molecules-27-04463-s001.zip › Table S2-Gene sets involved in AD treatment with Danshen.xlsx]

## Sheet: Gene set
Compound putative targets		AD-associated genes		Common genes		Docking success
CYP19A1		NCSTN		NCSTN		NCSTN
MMP9		APP		APP		APP
ALOX5		PLAU		PLAU		PLAU
CA14		MPO		MPO		MPO
MMP12		NOS3		NOS3		NOS3
CA4		PSEN1		PSEN1		PSEN1
TTR		PSEN2		PSEN2		ADAM10
PTGES		ADAM10		ADAM10		ACHE
SERPINE1		ACHE		ACHE		HTR2A
ACE		HTR2A		HTR2A		DRD2
MMP13		DRD2		DRD2		HTR2C
JUN		ADRA1A		ADRA1A		SLC6A4
CA7		ADRA1B		ADRA1B		DRD1
GPER		HTR2C		HTR2C
CA5A		SLC6A4		SLC6A4
CES1		HTR1A		HTR1A
CDC25A		DRD1		DRD1
PTPRC		MS4A4A
OPRK1		VSNL1
KDM4E		ABCA7
PABPC1		BLMH
KDR		APBB2
DUSP1		SLC30A6
STAT3		PCDH11X
NQO2		PAXIP1
CDC25B		CYP46A1
CNR2		SLC30A4
CDC25C		ABI3
CES2		AMFR
PDE2A		GAPDHS
FLT3		HFE
GRIA2		A2M
FAAH		MIR146A
ABCB1		MIR106B
PDE4D		MIR29A
HSD11B1		MIR107
TLR4		MIR29B1
GRIK3		MIR34A
CA9		IR298
FNTA		MIR328
AKR1B10		UNC5C
ADAMTS4		AD5
CD38		AD6
HSP90AA1		AD7
BCL2L1		AD8
ADRA1A		AD10
BRS3		AD11
GRM5		AD12
HTR2B		AD13
EIF4H		AD14
NAT1		AD15
EGFR		AD16
TNKS		AD17
AMPD3		APOE
BRD3		SORL1
MAPKAPK2		TREM2
P2RX7		TOMM40
MME		ADRA1D
FABP4
MTNR1A
LDHB
DRD2
FECH
PTGIR
SCD
PTGS2
FYN
CXCR2
TYR
PLG
PDE5A
ACHE
ABCC1
ADORA2B
GRK7
ADORA3
PIM3
ADAM17
EPHX1
SELE
JAK1
CASP7
TDP2
ADORA2A
ALOX15
CRHR1
SLC10A2
SHBG
PTGFR
FABP3
SLC13A5
F3
HIBCH
CASP3
MMP2
HUNK
TRPV1
PDE10A
HDAC3
ALDH3A1
CDK5
PIK3CA
CTSK
GRM1
AGTR1
PRKCA
IDH1
SYK
IGHG2
SIGMAR1
PTGER3
CYP17A1
HMGCR
TOP1
HOXA10
NOS2
GLO1
HAL
GPR35
PRKACA
FLT4
EIF2AK3
ELANE
HTR2A
DGAT1
GABRB3
MAP2K1
PRKCD
AR
TLR9
TOP2A
ESR1
CYP3A7
UGT1A3
SRC
MAP2K6
HTR6
RASGRP3
GABRA4
FFAR1
GRIK2
GRIN2B
NEK2
CHEK2
CYP2C9
CDK2
BRD2
GRIN3A
ABCC3
CDH1
SLC22A1
AKR1C1
FGFR3
CDK9
CHRM3
PRSS1
CCR1
REN
COX6C
NCOA2
JAK2
PREP
SLC6A4
CCNE2
CYP3A5
NQO1
PLAU
CA2
AKR1B1
MMP3
NOX4
ESRRB
LCN2
SLC22A8
EED
PTPN6
PIK3R1
SUZ12
BGLAP
IDO1
POLB
PTPN1
MMP1
CA1
TYMS
OPRM1
CDK6
ERN1
CA3
MPI
MALT1
MAOB
KCNE1
PDE4B
ASAH1
AMPD1
BDKRB1
FAP
CYP3A4
CD81
TUBB1
ESR2
ERBB2
PIM1
HCAR2
HSD17B2
DHFR
CYP1B1
IGF1R
PIM2
HTR2C
CMA1
CCNE1
KCNA5
CSNK1G1
TGM2
ICMT
ADORA1
MTNR1B
CNR1
HSD11B2
PPARA
MET
LCK
MAPK8
AHR
STK38
CTSS
PSEN2
CASP8
CASP6
SLC10A1
G6PD
FABP5
CYP3A43
TUBB3
PADI1
CFTR
PTPN3
HCRTR1
HDAC6
EPHX2
CSF1R
BCL2L2
PIK3CD
INSR
P2RX3
GC
NR3C1
BAK1
CYP24A1
CPA1
SULT1A1
DAPK1
CHRM4
JAK3
CDK1
HSD17B1
SRD5A2
PTK2
CA5B
AURKB
GABRA2
CDC7
KIF11
GABRE
BACE1
PTGDR2
GRIN2C
CXCR1
NMUR2
PDPK1
CTSV
MTOR
ABCC4
SLC22A3
AKR1C3
MYLK2
F10
COX8A
ROCK2
CCR3
ADRA1B
MAOA
SLCO1A2
NAMPT
CA12
ESRRA
PTPN11
TERT
ELAVL1
GSK3B
ABCG2
PDE7A
COX1
PLA2G1B
CASP2
SELP
ITGA2B
CASP1
SLCO2B1
SQLE
PARP1
PRF1
AURKA
TACR3
CDK5R1
COX4I1
FABP1
RELA
CYP1A2
AKR1C4
SELL
APP
NRP1
CYP2C19
CEBPB
ALB
NR4A1
SLC6A3
TSPO
NPY5R
PLA2G2A
PRKDC
DYRK1A
FABP6
NR1H3
PPARD
PYGM
ALDH2
F2
ACTB
HRH3
MAP3K13
BCHE
ALK
NAAA
GABRA5
SERPINA6
KCNK3
MAP3K5
SLCO1B3
PRKCH
PTGS1
SLC22A7
PADI2
CYP1A1
HMGB1
SNRK
DUT
SCN9A
PGR
MAPK14
IMPDH2
GABRA1
TK2
GABRP
PTGER4
GRIN3B
ACO1
DECR1
CSNK2A1
RET
HCRTR2
CHRM1
SMO
NTRK1
CHRM2
NR3C2
PLK1
XDH
NR1I3
UBLCP1
GABRQ
FDFT1
PRKD3
LRRK2
CYP11B2
AVPR1A
ADCY1
CYP27B1
COX2
FOXP3
CREBBP
NUDT1
UGT2B7
CCNA2
SLC10A6
CYP27A1
HMOX1
CA13
IGHG1
MIF
RBBP4
GGCX
PYGL
OPRD1
EIF3F
PTPN22
STS
KDM4A
GSTP1
NFE2L2
ITGAV
PTPRA
HCK
IRAK4
CYP11B1
F13A1
COX7A1
ENPEP
PRSS3
ATP5C1
BRD4
HIPK4
MDM2
EFTUD1
CYP51A1
KDM3A
AMY1A
ABCC2
ATF3
HDAC2
PLAUR
PTGER1
ABCC9
UPP1
BCL2
PIK3CB
VDR
PTGER2
NR1H4
SULT2B1
KDM4C
SULT1C2
AVPR2
CA6
HTR3A
EDN1
CFD
UGT1A8
BLK
GABRG2
GRIN1
GABRA6
CAMK2B
ADRA2A
CSNK1G2
CTSL
CETP
NR1I2
TLR2
CSNK1A1
PDE1B
RPS6KB1
COX5B
CYP2A13
FOS
CTSG
ECE1
AKT1
EGLN1
RORC
SLC6A2
CCND1
F7
COMT
LDHA
MMP8
CCR4
CCNB3
COX6B1
AKR1C2
ITGA4
DNM1
ARG1
MAP3K8
PGGT1B
C5AR1
MMP14
MCL1
TNKS2
CCR2
EDNRA
KCNMA1
SCN10A
CSNK2B
NOS3
ICK
SIRT2
DUSP3
CHEK1
SLCO1B1
PADI3
CYP2E1
DSTYK
PTK2B
STK3
TRPM8
MYLK
GABRD
PLA2G4A
SI
CYCS
DRD4
YES1
MAPK10
FKBP1A
HTR5A
GABRA3
LSS
KCNH2
EPHA2
UGT1A4
CYP2B6
IL17A
MAP3K9
EZR
ADRA2C
CAPN1
CYP2C8
COX5A
CLEC4E
SLC22A4
PIK3CG
RBBP7
PTPN2
ITGB1
SLC16A7
PBRM1
HIF1A
HRH4
XIAP
EDNRB
HTR1D
COX7B
NEU4
HTR7
GPR139
HSP90AB1
RORA
YARS
GRK6
NR0B2
ABL1
HDAC8
BCL2A1
STK33
MAPK3
ACACA
IKBKB
CHRM5
GABRB1
GPBAR1
UGT1A7
SULT2A1
THRA
GABRG1
RPS6KA1
GABRG3
ABCB11
VEGFA
CAMK2D
TDO2
F11
DDAH1
EZH2
IL6ST
CASR
PTPRF
FOLH1
ITGB5
ALOX5AP
COX7C
ATIC
LTB4R
PTPRS
UBA1
AHCY
TKT
ADAM10
CLK4
ALPL
ESRRG
VCP
SF3B3
MGLL
MAP3K15
GCK
AMPD2
NPC1L1
DHODH
PRKCB
MAP3K12
STK26
GRIN2D
ACO2
ERVFRD-1
MPO
MAP2K3
AGPAT2
GRIK1
PKN1
RPS6KA3
DAPK3
CCKAR
AXL
MAP2K4
HRH2
UGT2B11
SMARCA4
RBP4
HAO2
LIPE
HPGD
CCR9
PPARG
CCL20
SLC16A1
OXSR1
PER2
ADK
FBP1
PADI4
RUVBL2
FLT1
HDAC1
PDE9A
BDKRB2
PDE4A
TNF
CTNNB1
PDGFRA
GRM4
THRB
NEK6
CPT1A
ADH1C
CYP11A1
AKR1A1
CDX2
PLAT
TGFBR1
TPMT
FUT7
S1PR3
TBXA2R
PDK1
OPRL1
ALOX12
NR5A1
KCNA3
ICAM1
PIN1
COX6A2
TMPRSS11D
MAST1
SLC5A2
MAPK1
PDGFRB
TYK2
MERTK
CX3CR1
SAE1
SLC22A6
PRKAA2
CAMK1
PRCP
NUAK1
BECN1
PPP1CA
HTR1A
PRLR
ITK
UGT2B10
STK17B
CBR1
HSPA2
STK39
SIRT1
CTSB
SORD
PTGDR
PRPF4B
GABRB2
IL2
PHKG2
TRPA1
CASP9
GRIN2A
CCKBR
GRM2
GSK3A
PFKFB3
MYC
CSNK1D
SMAD2
RIPK2
LAP3
NCOA1
BACE2
PSMB5
ACP1
ATP5B
ATP5A1
PRMT3
PRKCE
UGT3A1
SBK1
ALDH1A1
KIT
CACNA1C
SLC22A11
GCGR
PARP3
CAMK4
MAP3K11
CTSD
MAP2K2
CCR5
FNTB
CCNA1
KCNQ1
APH1B
PSEN1
APH1A
NCSTN
PSENEN
ITGB3
CDK4
CCNB1
CCNB2
ITGA5
UBA2
ITGB6
RARB
RARA
RARG
RXRB
RXRA
HTR1E
HNF4A
RXRG
HSD17B3
DRD1
