# Supplementary material for: A Novel Based-Network Strategy to Identify Phytochemicals from Radix Salviae Miltiorrhizae (Danshen) for Treating Alzheimer’s Disease
Source: Molecules. 2022 Jul 12;27(14):4463. doi: 10.3390/molecules27144463 (PMC9317794; doi:10.3390/molecules27144463)
Supplement: Supplementary file 1 [file molecules-27-04463-s001.zip › Table S3-CMap analysis result of top 10 compound perturbagens to MCF-7 cell lines.xlsx]

## Sheet: Sheet1
Queried Component	Score	Type	ID	Name	Description	CMap Class	Target	MOA	ATC code	Category
DSS	99.25	cp	BRD-K81916719	triclabendazole	Microtubule inhibitor		DNMT1	Microtubule inhibitor	P02BX04	ANTIPARASITIC PRODUCTS, INSECTICIDES AND REPELLENTS
DSS	99.17	cp	BRD-A43940795	tetrahydropalmatine	Serotonin release inhibitor			Serotonin release inhibitor
DSS	98.38	cp	BRD-K93645900	tadalafil	Phosphodiesterase inhibitor		PDE5A, PDE11A	Phosphodiesterase inhibitor	G04BE08	GENITO URINARY SYSTEM AND SEX HORMONES
DSS	98.34	cp	BRD-K90574421	ipsapirone	Serotonin receptor agonist		HTR1A	Serotonin receptor agonist
DSS	98.11	cp	BRD-K55591206	epigallocatechin	Nitric oxide synthase inhibitor		FASN, APP, BACE1, CYP19A1, DYRK1A, ELANE, ENOX2, EP300, IDO1, KAT2B, KDR, MMP14, MMP2, PPARA, PREP, SLC5A1	Nitric oxide synthase inhibitor, Bacterial DNA gyrase inhibitor
DSS	98.03	cp	BRD-K53972329	ruxolitinib	JAK inhibitor		JAK1, JAK2, TYK2, JAK3	JAK inhibitor	L01XE18	ANTINEOPLASTIC AND IMMUNOMODULATING AGENTS
DSS	97.59	cp	BRD-K08890269	CO-102862	Sodium channel blocker		SCN2A, SCN4A, SCN9A	Sodium channel blocker
DSS	96.92	cp	BRD-A04706586	bucladesine	Adenosine receptor agonist		PRKACA	Adenosine receptor agonist, cAMP stimulant	C01CE04	CARDIOVASCULAR SYSTEM
DSS	96.74	cp	BRD-K24656285	farnesol	FXR agonist		MAOB, MVK, NR1H4	FXR agonist, Monoamine oxidase inhibitor, NFkB pathway activator, PPAR receptor agonist
DSS	96.44	cp	BRD-M00539986	formoterol	Adrenergic receptor agonist	Beta-adrenergic receptor agonist	ADRB2, CYP2C19	Adrenergic receptor agonist	R03AC13	RESPIRATORY SYSTEM
TSN	99.58	cp	BRD-K19227686	phenolphthalein	Indicator dye			Indicator dye	A06AB04	ALIMENTARY TRACT AND METABOLISM
TSN	99.09	cp	BRD-K28360340	TW-37	BCL inhibitor	BCL inhibitor	BCL2, BCL2L1, MCL1	BCL inhibitor
TSN	98.03	cp	BRD-A62184259	cycloheximide	Protein synthesis inhibitor	Protein synthesis inhibitor	GSK3B, RPL3	Protein synthesis inhibitor
TSN	97.94	cp	BRD-A71459254	cymarin	ATPase inhibitor	ATPase inhibitor	ATP1A1	ATPase inhibitor	C01AC03	CARDIOVASCULAR SYSTEM
TSN	97.24	cp	BRD-A15034104	bergenin	Interleukin inhibitor		PTPN1	Interleukin inhibitor
TSN	96.95	cp	BRD-K76907295	VU-0418947-2	HIF modulator	HIF activator		HIF modulator
TSN	95.46	cp	BRD-K94325918	kinetin-riboside	Apoptosis stimulant			Apoptosis stimulant
TSN	95.35	cp	BRD-K92991072	PAC-1	Caspase activator		CASP3	Caspase activator
TSN	95.19	cp	BRD-K03816923	rottlerin	MAP kinase inhibitor		KCNH2, PRKCD, TGM2	MAP kinase inhibitor, Protein kinase inhibitor
TSN	94.98	cp	BRD-K14618467	IKK-16	IKK inhibitor	IKK inhibitor	IKBKB	IKK inhibitor
DPZ	99.93	cp	BRD-K63343048	orlistat	Lipase inhibitor		PNLIP, DAGLA, FASN, LIPF, CNR1, DAGLB	Lipase inhibitor	A08AB01	ALIMENTARY TRACT AND METABOLISM
DPZ	99.66	cp	BRD-K27184429	levocetirizine	Histamine receptor antagonist		HRH1, CXCL8	Histamine receptor antagonist	R06AE09	RESPIRATORY SYSTEM
DPZ	99.66	cp	BRD-K06895174	cisapride	Serotonin receptor agonist	Serotonin receptor agonist	HTR4, KCNH2, CYP2B6, CYP2C8, CYP3A5, CYP3A7, HTR2A, HTR3A	Serotonin receptor agonist	A03FA02	ALIMENTARY TRACT AND METABOLISM
DPZ	99.47	cp	BRD-K96319534	phentermine	Dopamine uptake inhibitor		MAOA, MAOB, SLC6A2, SLC6A3, SLC6A4	Dopamine uptake inhibitor, Serotonin reuptake inhibitor	A08AA01	ALIMENTARY TRACT AND METABOLISM
DPZ	99.47	cp	BRD-K60770992	pergolide	Dopamine receptor agonist		DRD1, DRD2, ADRA2A, ADRA2B, ADRA2C, DRD3, DRD4, DRD5, HTR1A, HTR1B, HTR1D, HTR2A, HTR2B, HTR2C, ADRA1A, ADRA1B, ADRA1D, KCNA5	Dopamine receptor agonist	N04BC02	NERVOUS SYSTEM
DPZ	99.27	cp	BRD-K52397688	amperozide	Dopamine receptor antagonist		HTR2A, DRD2, FAAH	Dopamine receptor antagonist
DPZ	99.22	cp	BRD-K43764301	dexketoprofen	Cyclooxygenase inhibitor		CXCR1, PTGS1, PTGS2, SLC5A8	Cyclooxygenase inhibitor	M01AE17	MUSCULO-SKELETAL SYSTEM
DPZ	99.2	cp	BRD-A62809825	thapsigargin	ATPase inhibitor	ATPase inhibitor	ATP2A1	ATPase inhibitor
DPZ	99.17	cp	BRD-K53979406	ALX-5407	Glycine transporter inhibitor		SLC6A9	Glycine transporter inhibitor
DPZ	99.13	cp	BRD-K10176267	L-701252	Glutamate receptor antagonist		GRIN1	Glutamate receptor antagonist
MMT	99.97	cp	BRD-A95696066	nisoxetine	Norepinephrine reuptake inhibitor		SLC6A2, SLC6A3, SLC6A4	Norepinephrine reuptake inhibitor
MMT	99.96	cp	BRD-A79803969	memantine	Glutamate receptor antagonist		GRIN1, CHRFAM7A, CYP2E1, DRD2, GRIN2A, GRIN2B, GRIN3A, HTR3A	Glutamate receptor antagonist	N06DX01	NERVOUS SYSTEM
MMT	99.95	cp	BRD-K72903603	zidovudine	Reverse transcriptase inhibitor	Reverse transcriptase inhibitor	TERT	Reverse transcriptase inhibitor	J05AF01	ANTIINFECTIVES FOR SYSTEMIC USE
MMT	99.95	cp	BRD-A49172652	lansoprazole	ATPase inhibitor		ATP4A, CYP2C19, CYP3A4, CYP3A5	ATPase inhibitor	A02BC03	ALIMENTARY TRACT AND METABOLISM
MMT	99.82	cp	BRD-K20920669	cromoglicic-acid	Immunosuppressant		KCNMA1, S100P	Immunosuppressant	A07EB01	ALIMENTARY TRACT AND METABOLISM
MMT	99.79	cp	BRD-K63979671	etifenin	Compound used in hepatobiliary scans of the liver			Compound used in hepatobiliary scans of the liver	V09DA02	VARIOUS
MMT	99.78	cp	BRD-K38055836	etamivan	Respiratory stimulant			Respiratory stimulant
MMT	99.74	cp	BRD-K98763141	niflumic-acid	Cyclooxygenase inhibitor		CLCNKA, PTGS2, ANO1, CLCN1, CLCNKB, KCNQ1, PLA2G1B, PLA2G4A, PTGS1, UGT1A9	Cyclooxygenase inhibitor	M01AX02	MUSCULO-SKELETAL SYSTEM
MMT	99.72	cp	BRD-K82255054	propofol	GABA receptor agonist		CYP2B6, FAAH, GABRA1, GABRA2, GABRA3, GABRA4, GABRA5, GABRA6, GABRB1, GABRB2, GABRB3, GABRD, GABRE, GABRG1, GABRG2, GABRG3, GABRP, GABRQ, SCN2A, SCN4A, TRPV1	GABA receptor agonist	N01AX10	NERVOUS SYSTEM
MMT	99.7	cp	BRD-K08252256	diclofenac	Cyclooxygenase inhibitor		PTGS1, PTGS2, AKR1C3, ALOX5, ASIC1, ASIC3, CYP2C8, KCNQ2, KCNQ3, PLA2G2A, PPARG, SCN4A	Cyclooxygenase inhibitor	D11AX18	DERMATOLOGICALS
