# Supplementary material for: A Novel Based-Network Strategy to Identify Phytochemicals from Radix Salviae Miltiorrhizae (Danshen) for Treating Alzheimer’s Disease
Source: Molecules. 2022 Jul 12;27(14):4463. doi: 10.3390/molecules27144463 (PMC9317794; doi:10.3390/molecules27144463)
Supplement: Supplementary file 1 [file molecules-27-04463-s001.zip › Table S4-Molecular docking parameters (successful docking only).xlsx]

## Sheet: Docking Parameters
Molecular	Chemical Name	Target	Uniprot ID	PDB crystal	Center_X	Center_Y	Center_Z	Radium	Size	Affinity	Affinity（in situ）
M001	Salianic acid A	PLAU	P00749	1GJ7	10.1512	4.96343	23.8115	8.515	17.03	-6.7	-9.5
M019	Rosmarinic acid	APP	P05067	5BUO	9.88294	13.6722	56.3214	10	20	-4.4	-4.3
M029	Salvianolic acid A	APP	P05067	5BUO	9.88294	13.6722	56.3214	10	20	-5.5	-4.3
M031	lithospermic acid	APP	P05067	5BUO	9.88294	13.6722	56.3214	10	20	-4.6	-4.3
M081	Luteolin	APP	P05067	5BUO	9.88294	13.6722	56.3214	10	20	-4.8	-4.3
M081	Luteolin	MPO	P05164	5MFA	-22.0238	-0.782408	4.50399	8.87	17.74	-10	-10.2
M081	Luteolin	ACHE	P22303	6O69	8.72966	-38.1478	-24.6049	7.04	14.08	-4.9	-4.1
M095	Baicalin	ACHE	P22303	6O69	8.72966	-38.1478	-24.6049	7.04	14.08	-6.3	-4.1
M187	Protocatechuic acid	MPO	P05164	5MFA	-22.0238	-0.782408	4.50399	8.87	17.74	-6.3	-10.2
M206	Tanshinone I	NOS3	P29474	4D1P	18.1866	240.792	28.511	13.777	27.554	-12	-9.3
M208	Tanshinone IIA	DRD1	P21728	7JVP	101.632	85.2549	118.752	6.268	12.536	-10.6	-10.5
M216	Methyl tanshinonate	HTR2C	P28335	6BQH	38.8963	31.0668	56.7635	8.697	17.394	-9.9	-12.5
M216	Methyl tanshinonate	ACHE	P22303	6O69	8.72966	-38.1478	-24.6049	7.04	14.08	-5.3	-4.1
M218	Tanshinaldehyde	ACHE	P22303	6O69	8.72966	-38.1478	-24.6049	7.04	14.08	-5.3	-4.1
M219	Tanshinaldehyde	HTR2A	P28223	6A94	16.1056	-0.863682	57.0736	7.787	15.574	-10.1	-7.9
M219	Tanshinaldehyde	ADAM10	O14672	6BE6	11.7147	3.57952	41.046	11.698	23.396	-6.4	-5.6
M219	Tanshinaldehyde	HTR2C	P28335	6BQH	38.8963	31.0668	56.7635	8.697	17.394	-9.4	-12.5
M219	Tanshinaldehyde	NCSTN	Q92542	6IYC	161.125	161.587	203.648	12.517	25.034	-6.1	-4.7
M219	Tanshinaldehyde	PSEN1	P49768	6IYC	161.125	161.587	203.648	12.517	25.034	-8.1	-4.7
M219	Tanshinaldehyde	ACHE	P22303	6O69	8.72966	-38.1478	-24.6049	7.04	14.08	-5.2	-4.1
M229	1,2,5,6-Tetrahydrotanshinone I	ACHE	P22303	6O69	8.72966	-38.1478	-24.6049	7.04	14.08	-5	-4.1
M230	15,16-Dihydrotanshinone I	HTR2C	P28335	6BQH	38.8963	31.0668	56.7635	8.697	17.394	-10.9	-12.5
M230	15,16-Dihydrotanshinone I	ACHE	P22303	6O69	8.72966	-38.1478	-24.6049	7.04	14.08	-5.3	-4.1
M231	Miltirone	ACHE	P22303	6O69	8.72966	-38.1478	-24.6049	7.04	14.08	-4.6	-4.1
M234	1R-hydroxymiltirone	APP	P05067	5BUO	9.88294	13.6722	56.3214	10	20	-5.1	-4.3
M234	1R-hydroxymiltirone	SLC6A4	P31645	5I6X	-38.0926	-16.2088	1.37013	12.215	24.43	-9.3	-10.7
M234	1R-hydroxymiltirone	HTR2A	P28223	6A94	16.1056	-0.863682	57.0736	7.787	15.574	-9.1	-7.9
M234	1R-hydroxymiltirone	DRD2	P14416	6CM4	9.92503	5.84593	-9.58187	9.477	18.954	-10.1	-11.6
M234	1R-hydroxymiltirone	NCSTN	Q92542	6IYC	161.125	161.587	203.648	12.517	25.034	-6.1	-4.7
M234	1R-hydroxymiltirone	PSEN1	P49768	6IYC	161.125	161.587	203.648	12.517	25.034	-7.7	-4.7
M234	1R-hydroxymiltirone	ACHE	P22303	6O69	8.72966	-38.1478	-24.6049	7.04	14.08	-5	-4.1
M237	△1 -Dehydrotanshinone IIA	HTR2A	P28223	6A94	16.1056	-0.863682	57.0736	7.787	15.574	-9.5	-7.9
M237	△1 -Dehydrotanshinone IIA	HTR2C	P28335	6BQH	38.8963	31.0668	56.7635	8.697	17.394	-9.9	-12.5
M237	△1 -Dehydrotanshinone IIA	ACHE	P22303	6O69	8.72966	-38.1478	-24.6049	7.04	14.08	-4.9	-4.1
M239	Cryptotanshinone	HTR2A	P28223	6A94	16.1056	-0.863682	57.0736	7.787	15.574	-9.7	-7.9
M239	Cryptotanshinone	HTR2C	P28335	6BQH	38.8963	31.0668	56.7635	8.697	17.394	-9.5	-12.5
M239	Cryptotanshinone	ACHE	P22303	6O69	8.72966	-38.1478	-24.6049	7.04	14.08	-5.2	-4.1
M253	Tanshinol B	NCSTN	Q92542	6IYC	161.125	161.587	203.648	12.517	25.034	-5.9	-4.7
M253	Tanshinol B	PSEN1	P49768	6IYC	161.125	161.587	203.648	12.517	25.034	-7.4	-4.7
M260	Przewaquinone A	MPO	P05164	5MFA	-22.0238	-0.782408	4.50399	8.87	17.74	-9.8	-10.2
M260	Przewaquinone A	ACHE	P22303	6O69	8.72966	-38.1478	-24.6049	7.04	14.08	-5	-4.1
M263	Tanshinone V	ACHE	P22303	6O69	8.72966	-38.1478	-24.6049	7.04	14.08	-4.9	-4.1
M308	Danshenxinkun D	HTR2A	P28223	6A94	16.1056	-0.863682	57.0736	7.787	15.574	-8.9	-7.9
M308	Danshenxinkun D	DRD2	P14416	6CM4	9.92503	5.84593	-9.58187	9.477	18.954	-9	-11.6
M308	Danshenxinkun D	NCSTN	Q92542	6IYC	161.125	161.587	203.648	12.517	25.034	-6.4	-4.7
M308	Danshenxinkun D	PSEN1	P49768	6IYC	161.125	161.587	203.648	12.517	25.034	-8	-4.7
M378	Tormentic acid	SLC6A4	P31645	5I6X	-38.0926	-16.2088	1.37013	12.215	24.43	-7.5	-10.7
M380	Maslinic acid	SLC6A4	P31645	5I6X	-38.0926	-16.2088	1.37013	12.215	24.43	-8.6	-10.7
M389	Corosolic Acid	SLC6A4	P31645	5I6X	-38.0926	-16.2088	1.37013	12.215	24.43	-7.8	-10.7
